# Supplementary material for: Nonfunctional alleles of long‐day suppressor genes independently regulate flowering time
Source: J Integr Plant Biol. 2015 Sep 17;58(6):540–8. doi: 10.1111/jipb.12383 (PMC5049618; doi:10.1111/jipb.12383)
Supplement: Supplementary file 5 — Table S3. Sample list [file JIPB-58-540-s005.xls]

## Sheet: Hd1
Table S3 Sample list
Name	Subpop.	Origin	Flowering time(d)
HeB_FN-J	Japonica	Hebei, Funing	80
SAX_SY-J	Japonica	Shanxi, Shanyang	78
TJ_BD-J	Japonica	Tianjing, Baodi	88
TJ_TJ-2-J	Japonica	Tianjing, Tianjin	71
NIPPONBARE	Japonica	Japan
GZ_CJ-J	Japonica	Guizhou, Congjiang	115
GZ_FQ-J	Japonica	Guizhou, Fuquan	82
GZ_SB-J	Japonica	Guizhou, Shibing	93
HuN_QY-J	Japonica	Hunan, Qianyang	101
JS_JY-J	Japonica	Jiangsu, Jiangyin	82
JS_WJ-J	Japonica	Jiangsu, Wujin	84
SH_FX-J	Japonica	Shanghai, Fengxian	80
SH_SH-J	Japonica	Shanghai, Shanghai	82
ZJ_WX-J	Japonica	Zhejiang, Wuxing	71
DIANYU 1	Japonica	China
LN_GX-J	Japonica	Liaoning, Gaixian	90
TJ_TJ-1-J	Japonica	Tianjing, Tianjin	72
GD_GZ-2-I	Indica	Guangdong, Guangzhou	97
GD_LC-I	Indica	Guangdong, Longchuan	97
HeN_ZY-I	Indica	Henan, Zhengyang	103
HN_LD-I	Indica	Hainan, Ledong	107
HN_SY-I	Indica	Hainan, Sanya	114
HuN_CS-1-I	Indica	Hunan, Changsha	90
SC_GL-I	Indica	Sichuan, Gulan	88
TW_TB-2-J	Japonica	Taiwan, Taibei	103
TW_TB-3-I	Indica	Taiwan, Taibei	95
TW_TB-4-I	Indica	Taiwan, Taibei	96
DAVAO 1	Indica	Pilipinas
QINGYU(SEIYU)	Indica	Taiwan
SHWE NANG GYI	Indica	Myanmar
MILYANG 23	nd	South Korea
PINULUPOT 1	Indica	Pilipinas
JX_NC-1-I	Indica	Jiangxi, Nanchang	94
FJ_XY-I	Indica	Fujian, Xianyou	69
YN_JP-1-J	Japonica	Yunnan, Jinping	76
YN_LiC-I	Indica	Yunnan, Lincang	56
YN_MH-J	japonica	Yunnan, Menghai	84
YN_ML-3-I	Indica	Yunnan, Menglian	95
YN_PE-2-J	Japonica	Yunnan, Puer	87
YN_YY-J	Japonica	Yunnan, Yuanyang	82
AH_TH-I	Indica	Anhui, Taihu	87
AH_WH-I	Indica	Anhui, Wuhu	80
HuB_ZX-I	Indica	Hubei, Zhuxi	93
SC_YB-I	Indica	Sichuan, Yibin	83
XZ_MT-I	Indica	Xizang, Motuo	95
YN_DY-J	Japonica	Yunnan, Dayao	79
SC_MN-I	Indica	Sichuan, Mianning	79
SC_QX-I	Indica	Sichuan, Quxian	81
SC_WQ-I	Indica	Sichuan, Wanquan	68
GD_GZ-1-I	Indica	Guangdong, Guangzhou	84
GD_YD-I	Indica	Guangdong, Yingde	77
GZ_ZiY-I	Indica	Guizhou, Ziyun	90
GZ_ZY-I	Indica	Guizhou, Zunyi	88
HeN_HB-I	Indica	Henan, Huaibin	84
HN_BT-I	Indica	Hainan, Baoting	83
HuB_PQ-I	Indica	Hubei, Puqi	57
HuB_TS-I	Indica	Hubei, Tongshan	81
GX_FeS-I	Indica	Guangxi, Fengshan	94
HuN_CS-2-I	Indica	Hunan, Changsha	91
JX_DX-I	Indica	Jiangxi, Dongxiang	65
JX_NC-3-I	Indica	Jiangxi, Nanchang	72
JX_NC-4-I	Indica	Jiangxi, Nanchang	73
BEI KHE	Indica	Cambodia
RYOU SUISAN KOUMAI	Indica	China
CO 13	Indica	India
NEANG MENH	Indica	Cambodia
NEANG PHTONG	Indica	Cambodia
RADIN GOI SESAT	Indica	Malaysia
BINGALA	Indica	Myanmar
DENG PAO ZHAI	Indica	China
CALOTOC	Indica	Pilipinas
BASILANON	Indica	Pilipinas
GX_HX-I	Indica	Guangxi, Hengxian	92
GZ_HS-I	Indica	Guizhou, Huishui	77
YN_XP-2-I	Indica	Yunnan, Xinping	97
BLEIYO	Indica	Thailand
HuB_CY-I	Indica	Hubei, Chongyang	80
JX_GX-I	Indica	Jiangxi, Guixi	84
RAMBHONG	Indica	Indonesia
SC_LX-J	Japonica	Sichuan, Luxian	85
GZ_QL-J	Japonica	Guizhou, Qinglong	91
GZ_ZF-J	Japonica	Guizhou, Zhenfeng	86
YN_LaC-2-J	Japonica	Yunnan, Lancang	97
YN_ML-1-J	japonica	Yunnan, Menglian	92
TIMA	Japonica	Bhutan
KHAO NAM JEN	Japonica	Laos
KEMASIN	Indica	Malaysia
MA SHO	Japonica	Myanmar
KHAO NOK	Japonica	Laos
KHAU MAC KHO	Japonica	Vietnam
YN_DH-J	Japonica	Yunnan, Dehonga	107
YN_GM-J	Japonica	Yunnan, Gengma	104
YN_JH-J	Japonica	Yunnan, Jinghong	97
KALUHEENATI	Indica	Sri Lanka
KALO DHAN	Indica	Nepal
TUPA 729	Indica	Bangladesh
KASALATH	Indica	India
MUHA	Indica	India
ANJANA DHAN	Indica	Nepal
SHONI	Indica	Bangladesh
SURJAMUKHI	Indica	India
ARC 7291	Indica	India
RATUL	Indica	India
ARC 7049	Indica	India
ARC 11094	Indica	India
NEPAL 555	Indica	India
LOCAL BASMATI	Indica	India
TUPA 121-3	Indica	Bangladesh
JENA 035	Japonica	Nepal
KEIBOBA	Indica	China
NEPAL 8	Indica	Nepal
JARJAN	Indica	Bhutan
ARC 5955	Indica	India
GZ_ZN-I	Indica	Guizhou, Zhenning	106
YN_ZK-J	Japonica	Yunnan, Zhenkang	95
JX_NC-2-I	Indica	Jiangxi, Nanchang	96
YN_JP-2-I	Indica	Yunnan, Jinping	95
YN_LC-J	Japonica	Yunnan, Lvchun	105
YN_PE-1-I	Indica	Yunnan, Puer	98
YN_XP-1-I	Indica	Yunnan, Xinping	100
NABA	Indica	India
JINGUOYIN	Indica	China
ASU	Indica	Bhutan
JAGUARY	Japonica	Brazil
PADI PERAK	Japonica	Indonesia
REXMONT	Japonica	America
PULUIK ARANG	Indica	Indonesia
IR 58	Indica	Pilipinas
LEBED	Indica	Pilipinas
PADI KUNING	Indica	Indonesia
YN_MaL-J	japonica	Yunnan, Malong	83
LN_DD-J	Japonica	Liaoning, Dandong	89
Weiguo	Japonica	Liaoning,China	93.5333
Guangtouhulu	Japonica	Heilongjiang,China	48.5333
Xingguo	Japonica	Jilin,China	83.3333
Baimaodao	Japonica	Heilongjiang,China	85.6
Chimao	Japonica	Jilin,China	50.7333
HLJ_HL-J	Japonica	Heilongjiang, Hailin	53
URASAN 1	Japonica	Japan
KHAU TAN CHIEM	Japonica	Vietnam
TW_TB-1-J	Japonica	Taiwan, Taibei	84
YN_ML-2-J	japonica	Yunnan, Menglian	83
YN_LaC-1-J	Japonica	Yunnan, Lancang	82
YN_LL-J	Japonica	Yunnan, Longling	72
HuN_LH-J	Japonica	Hunan, Longhui	93
SAX_LT-J	Japonica	Shanxi, Lantian	99
PHULBA	Japonica	India
JS_NT-J	Japonica	Jiangsu, Nantong	87
GZ_WC-I	Indica	Guizhou, Wuchuan	88
AH_HN-I	Indica	Anhui, Huaining	83
YN_XM-J	Japonica	Yunnan, Ximeng	73
SC_GX-J	Japonica	Sichuan, Gaoxian	97
SX_TY-J	Japonica	Shanxi, Taiyuan	75
HLJ_SH-J	Japonica	Heilongjiang, Suihua	53

## Sheet: DTH8
Variety Name	Subpop.	Origin	Flowering time(d)
Guangtouhulu	Japonica	Heilongjiang,China	48.53
Chimao	Japonica	Jilin,China	50.73
Zhuqing	Indica	Anhui, China	59.5625
Zaoxian 14	Indica	Anhui, China	63.4375
Hongguo	Japonica	Heilongjiang,China	63.93
Shundetanghe	Indica	Guangdong,China	66.4667
Sanbaili	Indica	Hunan,China	67.6667
Zaoxianmi	Indica	Zhejiang, China	73
Zhenshan 97B	Indica	Jiangxi, China	73.375
Liushizao	Indica	Anhui, China	73.5333
LongputeB	Indica	Fujian, China	74.8
Weiguo	Japonica	Liaoning,China	75.1304
Jingnong1	Indica	Malaysia	75.4
Huaidao9	Japonica	Jiangsu, China	76.2
Yudao1	Japonica	Yunnan, China	77
Nanjing11	Indica	Jiangsu, China
Nipponbare	Japonica	Japan	78
Zaoyouzhan	Indica	Guangdong,China	78.8667
Diaosiji	Japonica	Anhui, China	79.8
Yanjing5	Japonica	Jiangsu, China	80
Jianjing6	Japonica	Yunnan, China	80.3
Changlixian	Indica	Jiangxi, China	81.2
Feidao51	Indica	Philippines	82.2
Qutube-n	Japonica	Philippines
Kasalath	Indica	India	83
Xingguo	Japonica	Jilin,China	83.3317
Qiuqianbai	Indica	Anhui, China	85.1333
Baimaodao	Japonica	Heilongjiang,China	85.6
Xudao3	Japonica	Jiangsu, China	86.2
IR64	Indica	IRRI	88.4
Longtepu B	Indica	Fujian, China	89.875
Huadongdao	Japonica	South Korea	90
Lianjing3	Japonica	Jiangsu, China	90.2
Sidao10	Japonica	Jiangsu, China	90.8
Dhala Shaitta	Indica	Bangladesh	91.5333
Si Lau(A)	Japonica	Malaysia
93-11	Indica	Jiangsu, China	91.6
Gundi1 Ku	Indica	Indonesia
Ganwanxian30	Indica	Jiangxi, China	92.8
Radi Pagalou	Japonica	Malaysia	93.6
Dholi Boro	Japonica	Bangladesh	94.1333
Feidongtandao	Japonica	Anhui, China	94.2
Gnen Fai	Indica	Thailand	95
Major	Indica	Indonesia
T1	Indica	India	96.0667
SHADA BORO	Japonica	Bangladesh	96.0667
DV1	Indica	Bangladesh	96.1333
BJ 1	Indica	India	96.5333
N 22	Japonica	India
Padi Boenor	Indica	Indonesia	96.7333
Jijing14	Japonica	Hebei, China	97.7
Zhouandao	Japonica	South Korea	98
Wujienuo	Japonica	Anhui, China	98
Xianggu	Japonica	Yunnan, China	99.4
Gie 57	Indica	Vietnam	145
CO 18	Indica	India	166
Khao Dawk Mali 105	Indica	Thailand	173
TD25	Indica	Thailand
RTS13	Indica	Vietnam
Tam Cau-10A	Indica	Vietnam
SAMPONG P 9	Indica	Cambodia
JC1	Japonica	India

## Sheet: Ghd7
Variety Name	Subpop.	Origin	Flowering time(d)
MDJ-8	Japonica	Heilongjiang,China	46.625
Yangeng 15	Japonica	Jilin,China	49.1905
Chimao	Japonica	Jilin,China	50.7333
Hejiang 21	Japonica	Heilongjiang,China	57.7619
Kongyu1 31	Japonica	Heilongjiang,China	58.7
Kita-ake	Japonica	Japan	59.2727
Shangyu 397	Japonica	Japan	63.8571
Hongguo	Japonica	Heilongjiang,China	63.9333
Yuenanzaodao	Indica	Vietnam	69.0952
Shufeng101	Indica	Sichuan,China	69.25
Lucaihao	Indica	Fujian,China	69.8667
Shengli xian	Indica	Hunan,China	75
NIPPONBARE	Japonica	Japan	75.75
Gongju73	Japonica	Yunnan,China	76.125
Y134	Indica	Anhui,China	77
Muxiqiu	Japonica	Shanghai,China	79.125
Nanjing11	Indica	Nanjing,China
Laohongdao	Japonica	Jiangsu,China
TKM 9	Indica	India	79.625
N22	Japonica	India	80.375
GUICHAO2	Indica	Guangdong,China	81.625
Benbanggu	Japonica	Yunnan,China	82.125
Taizhongxianxuan2	Indica	Taiwan	82.25
02428	Japonica	Jiangsu,China	82.625
Shengtai1hao	Indica	Guangdong,China	82.75
Feidongtang	Japonica	Anhui,China	83
Bawangbian1	Japonica	Hubei,China	83.125
Xingguo	Japonica	Jilin,China	83.3333
Youzhan	Japonica	Guangdong,China	83.375
Teqing	Indica	Guangdong,China	83.75
PR106	Indica	India	84.375
TKM6	Indica	India	85.125
Taizhong65	Japonica	Taiwan	85.375
Baimaodao	Japonica	Heilongjiang,China	85.6
Yangdao4hao	Indica	Jiangsu,China	86.25
Chuan7	Indica	Taiwan	87.375
9311	Indica	Jiangsu,China	88
MILYANG 23	Indica	North Korea	88.75
Zidao	Indica	Hubei,China	91.125
GER3	Indica	Hunan,China	91.5
C22	Japonica	Pilipinas	91.75
SLG	Indica	Japan	93.5
Weiguo	Japonica	Liaoning,China	93.5333
Dongtingwanxian	Indica	Hubei,China	95
Aizidao	Indica	Jiangsu,China	95.125
Laohuzhong	Japonica	Shanghai,China	97.1429
Wuyujing-3	Japonica	Jiangsu,China	99.5
Babaini	Japonica	Guangxi,China
Nong-ken58	Japonica	Japan	102
Tieganwu	Japonica	Zhejiang,China	105.125
Sanlicun	Indica	Hunan,China	118.125
Si-miao	Indica	Guangdong,China	119.625
Qimei	Indica	Guangdong,China	120.75
Yanshuichi	Indica	Fujian,China	122.75
Khao Dawk Mali 105	Indica	Thailand	173
Hejiang-19	Japonica	Heilongjiang,China
Fangzhu	Japonica	Japan
Hejiang 19	Japonica	Heilongjiang,China
Fushiguang	Japonica	Japan
Basmati 307	Indica	Pakistan
BASMATI 385	Indica	Pakistan
Minghui 63	Indica	Fujian,China
SML81B	Indica	Pilipinas
Guangtouhulu	Japonica	Heilongjiang,China
Haobuka	Japonica	Yunnan,China
Nanyangzan	Japonica	Guangxi,China
Gie 57	Indica	Vietnam
Fengaizan	Indica	Guangdong,China
Wujianneitiangu	Indica	Zhejiang,China
Qiyuexian	Indica	Guangxi,China
TD25	Indica	Thailand
RTS13	Indica	Vietnam
Tam Cau-10A	Indica	Vietnam
SAMPONG P 9	Indica	Cambodia

## Sheet: OsPRR37
Variety Name	Subpop.	Origin	Flowering time(d)
DV1	Indica	Bangladesh	96.1333
CO 18	Indica	India	166
Khao Dawk Mali 105	Indica	Thailand	173
TD25	Indica	Thailand	180
JC1	Japonica	India	180
BJ 1	Indica	India
SHADA BORO	Japonica	Bangladesh
Taducan	Indica	Pilipinas	107.333
Nanxiongzaoyou	Indica	Guangzhou, China	50
Menjiading	Indica	Hainan, China	93
Guichao 2	Indica	Guangxi, China	112
Miyang23	Indica	S. Korea	113
Pei'ai64S	Indica	Hunan, China	113
Zhenshan 97	Indica	Jiangxi, China	63
Kwang-Lu-Ai 4	Indica	China	84
K4481-1-2	Indica	India
CH1039	Indica	India	86
Ai-Nan-Tsao1	Indica	China
Marichbeti	Indica	India	96
J.K689	Indica	India	99
Chachme	Indica	Taiwan
Kam Baungan	Indica	Hong Kong	101
Nanjing 11	Indica	Jiangsu, China	105
MTU10	Indica	India	111
Africa	Indica	India	116
Cica 4	Indica	Cambodia	118
1993-11-01	Indica	Jiangsu, China
Gogak Nanju	Indica	Taiwan	99
Sokan Dhan	Indica	Nepal
Qimei	Indica	Guangdong, China	121
Wukezhan	Indica	Fujian, China
Nizer Sailb	Indica	Bangladesh	90
CTG1680b	Indica	Bangladesh	92
Duborb	Indica	Bangladesh	99
Kasalath	Indica	India	105
Mudanjiang 8b	Japonica	Heilongjiang, China	47
Kitaibuki d	Japonica	Hokkaido, Japan	71
Iburiwase d	Japonica	Hokkaido, Japan	72
Hayamasari d	Japonica	Hokkaido, Japan	73
Hoshinoyume d	Japonica	Hokkaido, Japan	74
Yannong 1b	Japonica	Jilin, China
H143 b,c	Japonica	Hokkaido, Japan	78
H75 c	Japonica	Hokkaido, Japan	79
Hejiang 19b	Japonica	Heilongjiang, China	79
Mudanjiang 19b	Japonica	Heilongjiang, China	81
Yan 304b	Japonica	Jilin, China
Horebareb	Japonica	Japan	84
Fengdao 12	Japonica	Jilin, China	95
Vonya 2	Japonica	N. Korea	96
Songjing 3	Japonica	Heilongjiang, China
Dongnong 416	Japonica	Heilongjiang, China
N11	Japonica	Hokkaido, Japan
Yanjing 19	Japonica	Jilin, China
Hejiang 195	Japonica	Heilongjiang, China
N 22	Japonica	India	96.7333
Tam Cau-10A	Indica	Vietnam	180
Dhala Shaitta	Indica	Bangladesh	91.5333
T1	Indica	India	96.0667
Gie 57	Indica	Vietnam
RTS13	Indica	Vietnam
Padi Boenor	Indica	Indonesia	96.7333
SAMPONG P 9	Indica	Cambodia	180
Longjing 8	Japonica	Heilongjiang, China	76
Kantori	Japonica	Russia	77
Xiangnianm	Japonica	Jilin, China	94
Koshihikari	Japonica	Japan	105
Nipponbare	Japonica	Japan	116
Dongjin	Japonica	S. Korea	116
Dholi Boro	Japonica	Bangladesh	94.1333
